# Supplementary material for: Chemical and Pharmacological Profiling of Wrightia coccinea (Roxb. Ex Hornem.) Sims Focusing Antioxidant, Cytotoxic, Antidiarrheal, Hypoglycemic, and Analgesic Properties
Source: Molecules. 2022 Jun 22;27(13):4024. doi: 10.3390/molecules27134024 (PMC9268577; doi:10.3390/molecules27134024)
Supplement: Supplementary file 1 [file molecules-27-04024-s001.zip]

Archive with 1 entries (1 files):
- molecules-1680918-supplementary.pdf
